# Supplementary material for: Energy-Efficient Smart Window Based on a Thermochromic Hydrogel with Adjustable Critical Response Temperature and High Solar Modulation Ability
Source: Gels. 2024 Jul 25;10(8):494. doi: 10.3390/gels10080494 (PMC11353268; doi:10.3390/gels10080494)
Supplement: Supplementary file 1 [file gels-10-00494-s001.zip]

Archive with 1 entries (1 files):
- gels-3108088-supplementary.pdf
